# Supplementary material for: Myosin Transducer Inter-Strand Communication Is Critical for Normal ATPase Activity and Myofibril Structure
Source: Biology (Basel). 2022 Jul 29;11(8):1137. doi: 10.3390/biology11081137 (PMC9404822; doi:10.3390/biology11081137)
Supplement: Supplementary file 1 [file biology-11-01137-s001.zip]

Archive with 1 entries (1 files):
- biology-1809982-supplementary.xlsx
