# Supplementary material for: Myosin Transducer Inter-Strand Communication Is Critical for Normal ATPase Activity and Myofibril Structure
Source: Biology (Basel). 2022 Jul 29;11(8):1137. doi: 10.3390/biology11081137 (PMC9404822; doi:10.3390/biology11081137)
Supplement: Supplementary file 1 [file biology-11-01137-s001.zip › biology-1809982-supplementary.xlsx]

## Sheet: Table S1 protein level
Data: R249D, D262R, R249D-D262R
Gel 1
Line	Density		Mhc/Actin		Mhc2=1
Mhc2	16760	Mhc	5.69739		1
Mhc2	2941.69	Actin
R249D-6	17459.8	Mhc	5.42708		0.952556
R249D-6	3217.15	Actin
R249D-12	19264.6	Mhc	5.34024		0.937314
R249D-12	3607.45	Actin
D262R-1	24563.1	Mhc	5.57276		0.978126
D262R-1	4407.71	Actin
D262R-7	21741.3	Mhc	5.45011		0.956599
D262R-7	3989.15	Actin
R249D-D262R-2	20912	Mhc	5.53823		0.972065
R249D-D262R-2	3775.93	Actin
R249D-D262R-4	17188.9	Mhc	5.41499		0.950433
R249D-D262R-4	3174.33	Actin
Gel 2	Density		Mhc/Actin		Mhc2=1
Mhc2	11234.7	Mhc	3.48781		1
Mhc2	3221.13	Actin
R249D-6	14639	Mhc	3.45488		0.990557
R249D-6	4237.18	Actin
R249D-12	15455.4	Mhc	3.32853		0.954331
R249D-12	4643.31	Actin
D262R-1	18230.1	Mhc	3.37995		0.969073
D262R-1	5393.6	Actin
D262R-7	18898.2	Mhc	3.44819		0.98864
D262R-7	5480.6	Actin
R249D-D262R-2	17144.7	Mhc	3.42904		0.983149
R249D-D262R-2	4999.84	Actin
R249D-D262R-4	16616.8	Mhc	3.36187		0.963891
R249D-D262R-4	4942.72	Actin
Gel 3	Density		Mhc/Actin		Mhc2=1
Mhc2	11294.4	Mhc	4.0876		1
Mhc2	2763.08	Actin
R249D-6	14369.9	Mhc	3.99895		0.978313
R249D-6	3593.43	Actin
R249D-12	17246.5	Mhc	3.82511		0.935784
R249D-12	4508.77	Actin
D262R-1	21598.5	Mhc	3.88474		0.950371
D262R-1	5559.84	Actin
D262R-7	25366.6	Mhc	3.93774		0.963339
D262R-7	6441.91	Actin
R249D-D262R-2	22256.7	Mhc	3.80931		0.931918
R249D-D262R-2	5842.72	Actin
R249D-D262R-4	21955.7	Mhc	3.91316		0.957325
R249D-D262R-4	5610.74	Actin
Gel 4	Density		Mhc/Actin		Mhc2=1
Mhc2	18698.5	Mhc	5.5653		1
Mhc2	3359.84	Actin
R249D-6	22556.6	Mhc	5.38294		0.967233
R249D-6	4190.38	Actin
R249D-12	26314.7	Mhc	5.3971		0.969776
R249D-12	4875.72	Actin
D262R-1	31100.9	Mhc	5.48521		0.985608
D262R-1	5669.96	Actin
D262R-7	31960.1	Mhc	5.55241		0.997683
D262R-7	5756.08	Actin
R249D-D262R-2	27450.8	Mhc	5.31353		0.95476
R249D-D262R-2	5166.2	Actin
R249D-D262R-4	24886.3	Mhc	5.48392		0.985376
R249D-D262R-4	4538.06	Actin
Gel 5	Density		Mhc/Actin		Mhc2=1
Mhc2	15552.5	Mhc	5.88998		1
Mhc2	2640.5	Actin
R249D-6	17527.9	Mhc	5.86583		0.9959
R249D-6	2988.13	Actin
R249D-12	19211.9	Mhc	5.66936		0.962544
R249D-12	3388.72	Actin
D262R-1	25848.8	Mhc	5.50198		0.934127
D262R-1	4698.08	Actin
D262R-7	22985.3	Mhc	5.5364		0.939969
D262R-7	4151.67	Actin
R249D-D262R-2	22004.1	Mhc	5.30982		0.901501
R249D-D262R-2	4144.03	Actin
R249D-D262R-4	17063.3	Mhc	5.33451		0.905694
R249D-D262R-4	3198.67	Actin
SEM=STDEV / SQRT of N		SUMMARY TABLE
	Sample 1	Sample 2	Sample 3	Sample 4	Sample 5	Mean	STDEV	SEM
R249D-6	0.952556	0.990557	0.978313	0.967233	0.9959	0.976912	0.0175755	0.00786002
R249D-12	0.937314	0.954331	0.935784	0.969776	0.962544	0.95195	0.0150932	0.0067499
D262R-1	0.978126	0.969073	0.950371	0.985608	0.934127	0.963461	0.021029	0.00940447
D262R-6	0.989523	0.980789	0.961107	0.876018	0.988572	0.959202	0.0478833	0.0214141
D262R-7	0.956599	0.98864	0.963339	0.997683	0.939969	0.969246	0.0236472	0.0105754
R249D-D262R-2	0.972065	0.983149	0.931918	0.95476	0.901501	0.948679	0.0327062	0.0146267
R249D-D262R-5	0.897334	0.921648	0.923479	0.905144	0.9235	0.914221	0.0121915	0.0054522
R249D-D262R-4	0.950433	0.963891	0.957325	0.985376	0.905694	0.952544	0.0292786	0.0130938
Gel 6	Density		Mhc/Actin		Mhc2=1
D262R-6	17260.9		1.67546		0.989523
D262R-6	10302.1
D262R-6	16948.7		1.66068		0.980789
D262R-6	10205.9
D262R-6	17423.4		1.62735		0.961107
D262R-6	10706.6
D262R-6	16225.2		1.48328		0.876018
D262R-6	10938.7
D262R-6	16939		1.67386		0.988572
D262R-6	10119.8
R249D-D262R-5	17548.7		1.51937		0.897334
R249D-D262R-5	11550
R249D-D262R-5	17488.8		1.56054		0.921648
R249D-D262R-5	11206.9
R249D-D262R-5	16995.7		1.56364		0.923479
R249D-D262R-5	10869.3
R249D-D262R-5	16961.9		1.53259		0.905144
R249D-D262R-5	11067.4
R249D-D262R-5	17567.7		1.56368		0.9235
R249D-D262R-5	11234.9
Mhc2	17160.9		1.69321		1
Mhc2	10135.1

## Sheet: Table S2 pwMhc2 flight
Mhc2 2 day old female flies
	Up	Horz.	Down	Not At All	Number	F.I.
1	7	4	3	0	14	4.57143
2	8	4	2	0	14	4.85714
3	8	4	3	1	16	4.375
4	7	3	2	1	13	4.46154
5	9	4	2	1	16	4.625
6	8	3	3	0	14	4.71429
7	8	3	2	1	14	4.57143
8	9	3	2	1	15	4.66667
9	8	4	2	1	15	4.53333
10	8	4	5	0	17	4.35294
Total	80	36	26	6	148	4.57288
Percent	54.0541	24.3243	17.5676	4.05405	100
				Total N	148
				FI overall	4.57288
				STDEV	0.154131
				SEM	0.0126695
Mhc2 7 day old female flies
	Up	Horz.	Down	Not At All	Number	F.I.
1	3	5	2	1	11	3.81818
2	4	4	3	0	11	4.18182
3	5	3	3	1	12	4
4	4	4	2	0	10	4.4
5	4	5	3	1	13	3.84615
6	5	4	3	1	13	4
7	4	4	2	1	11	4
8	4	4	1	0	9	4.66667
9	6	5	3	1	15	4.13333
10	4	4	3	0	11	4.18182
Total	43	42	25	6	116	4.1228
Percent	37.069	36.2069	21.5517	5.17241	100
				Total N	116
				FI overall	4.1228
				STDEV	0.256964
				SEM	0.0238585

## Sheet: Table S3 D262R flight
2-day adult female D262R
D262R-6	up	horz	down	not at all	N	FI
1	1	2	4	6	13	1.69231
2	0	1	5	6	12	1.16667
3	1	3	4	4	12	2.16667
4	0	2	5	5	12	1.5
5	0	3	6	3	12	2
6	0	2	6	4	12	1.66667
7	0	2	5	5	12	1.5
8	0	3	5	4	12	1.83333
9	0	2	5	5	12	1.5
10	0	3	4	5	12	1.66667
	2	23	49	47	121	1.66923
Percent	1.65289	19.0083	40.4959	38.843	100
			Total N		121
			FI overall		1.66923
			STDEV		0.283395
			SEM		0.0257632
2-day adult female D262R
D262R-7	up	horz	down	not at all	N	FI
1	0	2	4	6	12	1.33333
2	0	1	5	6	12	1.16667
3	1	3	4	4	12	2.16667
4	0	2	5	5	12	1.5
5	0	3	6	4	13	1.84615
6	0	2	6	4	12	1.66667
7	0	1	5	5	11	1.27273
8	0	3	5	4	12	1.83333
9	0	2	5	5	12	1.5
10	0	3	5	5	13	1.69231
	1	22	50	48	121	1.59779
Percent	0.826446	18.1818	41.3223	39.6694	100
			Total N		121
			FI overall		1.59779
			STDEV		0.304605
			SEM		0.0276914
2-day adult female D262R
D262R-1	up	horz	down	not at all	N	FI
1	0	3	4	6	13	1.53846
2	0	1	5	6	12	1.16667
3	1	3	6	4	14	2.14286
4	0	2	5	5	12	1.5
5	0	3	6	7	16	1.5
6	0	2	6	4	12	1.66667
7	0	2	5	5	12	1.5
8	0	3	5	5	13	1.69231
9	0	2	5	5	12	1.5
10	0	3	6	5	14	1.71429
	1	24	53	52	130	1.59212
Percent	0.769231	18.4615	40.7692	40	100
			Total N		130
			FI overall		1.59212
			STDEV		0.24758
			SEM		0.0217142
7-day adult female D262R
D262R-6	up	horz	down	not at all	N	FI
1	0	0	6	8	14	0.857143
2	0	0	8	6	14	1.14286
3	0	0	6	7	13	0.923077
4	0	0	7	6	13	1.07692
5	0	0	8	6	14	1.14286
6	0	0	4	8	12	0.666667
7	0	0	5	9	14	0.714286
8	0	0	5	9	14	0.714286
9	0	0	4	8	12	0.666667
10	0	0	3	8	11	0.545455
	0	0	56	75	131	0.845022
Percent	0	0	42.7481	57.2519	100
			Total N		131
			FI overall		0.845022
			STDEV		0.2173
			SEM		0.0189856
7-day adult female D262R
D262R-7	up	horz	down	not at all	N	FI
1	0	0	5	6	11	0.909091
2	0	0	5	7	12	0.833333
3	0	0	3	7	10	0.6
4	0	0	5	7	12	0.833333
5	0	0	4	6	10	0.8
6	0	0	3	8	11	0.545455
7	0	0	3	10	13	0.461538
8	0	0	4	9	13	0.615385
9	0	0	5	7	12	0.833333
10	0	0	5	8	13	0.769231
	0	0	42	75	117	0.72007
Percent	0	0	35.8974	64.1026	100
			Total N		117
			FI overall		0.72007
			STDEV		0.15119
			SEM		0.0139775
7-day adult female D262R
D262R-1	up	horz	down	not at all	N	FI
1	0	0	6	7	13	0.923077
2	0	0	8	6	14	1.14286
3	0	0	6	7	13	0.923077
4	0	0	7	6	13	1.07692
5	0	0	8	6	14	1.14286
6	0	0	5	8	13	0.769231
7	0	0	4	9	13	0.615385
8	0	0	5	9	14	0.714286
9	0	0	6	7	13	0.923077
10	0	0	3	8	11	0.545455
	0	0	58	73	131	0.877622
Percent	0	0	44.2748	55.7252	100
			Total N		131
			FI overall		0.877622
			STDEV		0.211909
			SEM		0.0185146

## Sheet: Table S4 R249D flight
2-day adult female R249D
R249D-6	up	horz	down	not at all	N	FI
1	0	0	0	11	11	0
2	0	0	0	12	12	0
3	0	0	0	12	12	0
4	0	0	0	13	13	0
5	0	0	0	11	11	0
6	0	0	0	11	11	0
7	0	0	0	13	13	0
8	0	0	0	11	11	0
9	0	0	0	13	13	0
10	0	0	0	12	12	0
	0	0	0	119	119	0
Percent	0	0	0	100	100
			Total N		119
			FI overall		0
			STDEV		0
			SEM		0
2-day adult female R249D
R249D-12	up	horz	down	not at all	N	FI
1	0	0	0	13	13	0
2	0	0	0	14	14	0
3	0	0	0	13	13	0
4	0	0	0	12	12	0
5	0	0	0	13	13	0
6	0	0	0	12	12	0
7	0	0	0	13	13	0
8	0	0	0	12	12	0
9	0	0	0	12	12	0
10	0	0	0	13	13	0
	0	0	0	127	127	0
Percent	0	0	0	100	100
			Total N		127
			FI overall		0
			STDEV		0
			SEM		0

## Sheet: Table S5  R249D-D262R flight
2-day adult female R249D-D262R
R249D-D262R-2	up	horz	down	not at all	N	FI
1	0	0	2	10	12	0.333333
2	0	0	3	11	14	0.428571
3	0	0	2	10	12	0.333333
4	0	0	3	11	14	0.428571
5	0	0	2	12	14	0.285714
6	0	0	1	10	11	0.181818
7	0	0	2	11	13	0.307692
8	0	0	1	11	12	0.166667
9	0	0	2	10	12	0.333333
10	0	0	2	12	14	0.285714
	0	0	20	108	128	0.308475
Percent	0	0	15.625	84.375	100
			Total N		128
			FI overall		0.308475
			STDEV		0.0868513
			SEM		0.00767665
2-day adult female R249D-D262R
R249D-D262R-4	up	horz	down	not at all	N	FI
1	0	0	2	11	13	0.307692
2	0	0	3	12	15	0.4
3	0	0	3	10	13	0.461538
4	0	0	3	10	13	0.461538
5	0	0	2	12	14	0.285714
6	0	0	2	11	13	0.307692
7	0	0	2	11	13	0.307692
8	0	0	0	12	12	0
9	0	0	2	11	13	0.307692
10	0	0	1	12	13	0.153846
	0	0	20	112	132	0.299341
Percent	0	0	15.1515	84.8485	100
			Total N		132
			FI overall		0.299341
			STDEV		0.139039
			SEM		0.0121018
2-day adult female R249D-D262R
R249D-D262R-5	up	horz	down	not at all	N	FI
1	0	0	1	11	12	0.166667
2	0	0	2	11	13	0.307692
3	0	0	3	10	13	0.461538
4	0	0	3	11	14	0.428571
5	0	0	2	12	14	0.285714
6	0	0	3	10	13	0.461538
7	0	0	2	11	13	0.307692
8	0	0	1	12	13	0.153846
9	0	0	1	10	11	0.181818
10	0	0	2	12	14	0.285714
	0	0	20	110	130	0.304079
Percent	0	0	15.3846	84.6154	100
			Total N		130
			FI overall		0.304079
			STDEV		0.116517
			SEM		0.0102192
7-day adult female R249D-D262R
R249D-D262R-2	up	horz	down	not at all	N	FI
1	0	0	0	12	12	0
2	0	0	0	11	11	0
3	0	0	0	12	12	0
4	0	0	0	11	11	0
5	0	0	0	12	12	0
6	0	0	0	12	12	0
7	0	0	0	12	12	0
8	0	0	0	11	11	0
9	0	0	0	13	13	0
10	0	0	0	12	12	0
	0	0	0	118	118	0
Percent	0	0	0	100	100
			Total N		118
			FI overall		0
			STDEV		0
			SEM		0
7-day adult female R249D-D262R
R249D-D262R-4	up	horz	down	not at all	N	FI
1	0	0	0	10	10	0
2	0	0	0	11	11	0
3	0	0	0	10	10	0
4	0	0	0	13	13	0
5	0	0	0	11	11	0
6	0	0	0	12	12	0
7	0	0	0	12	12	0
8	0	0	0	13	13	0
9	0	0	0	10	10	0
10	0	0	0	14	14	0
	0	0	0	116	116	0
Percent	0	0	0	100	100
			Total N		116
			FI overall		0
			STDEV		0
			SEM		0
7-day adult female R249D-D262R
R249D-D262R-5	up	horz	down	not at all	N	FI
1	0	0	0	13	13	0
2	0	0	0	12	12	0
3	0	0	0	11	11	0
4	0	0	0	12	12	0
5	0	0	0	10	10	0
6	0	0	0	12	12	0
7	0	0	0	11	11	0
8	0	0	0	14	14	0
9	0	0	0	12	12	0
10	0	0	0	12	12	0
	0	0	0	119	119	0
Percent	0	0	0	100	100
			Total N		119
			FI overall		0
			STDEV		0
			SEM		0

## Sheet: Table S6 - ATPase data
		Mg-ATPase (sec-1)							Actin-simulated Vmax (s-1)							Actin-stimulated Km (μM)							Actin-stimulated Mg-ATPase
																										ATPase (sec-1)
		Control	R249Q	D262R	R249D	R249D-D262R			Control	R249Q	D262R	R249D	R249D-D262R			Control	R249Q	D262R	R249D	R249D-D262R			Actin [μM]	pwMhc2	pwMhc2	pwMhc2	pwMhc2	pwMhc2	pwMhc2	pwMhc2	pwMhc2	pwMhc2	pwMhc2	pwMhc2	pwMhc2	pwMhc2	pwMhc2	pwMhc2	pwMhc2	pwMhc2	pwMhc2
		0.251497	0.228964	0.061684	0.189969	0.240635			2.086	0.581	0.2975	0.4975	0.2617			0.8711	0.277	0.06121	0.1517	0.2046			0.1	0.185366	0.370222	0.138382	0.327354	0.059399	0.117121	0.166706	0.152811	0.29262	0.262967	0.19843	0.221429	0.303757	0.199966	0.172794	0.212318	0.197223	0.186751
		0.264975	0.294103	0.093426	0.068478	0.240385			2.009	0.3939	0.3001	0.2255	0.1977			0.5462	0.3311	0.2082	0.1665	0.082			0.2	0.412697	0.564581	0.303214	0.524442	0.1913	0.223698	0.492818	0.190054	0.595937	0.482908	0.308861	0.29386	0.41864	0.582019	0.23469	0.316358	0.577013	0.332719
		0.187956	0.187169	0.132856	0.162249	0.196914			1.536	0.6086	0.9285	0.7161	0.2179			0.7352	0.4813	0.7659	0.5207	0.0258			0.3	0.655171	0.940676	0.383938	0.650711	0.496856	0.313548	0.568579	0.40257	0.608675	0.678369	0.464267	0.730047	0.551216	0.646123	0.438918	0.565651	0.568116	0.458096
		0.181252	0.288152	0.1455	0.095477	0.268376			1.859	0.6405	0.7955	0.1942	0.524			0.5355	0.2603	0.3247	0.1548	0.1928			0.4	0.738927	0.740202	0.542755	0.774923	0.526262	0.41835	0.463489	0.586934	0.838037	0.807135	0.54572	0.793026	0.738174	0.968956	0.558368	0.576723	0.656992	0.687573
		0.172602	0.249836		0.137714				1.203	0.6685		0.34				0.794	0.2839		0.1267				0.6	0.781389	0.883087	0.793881	0.924693	0.777762	0.567574	0.717313	0.402961	1.13476	0.66288	0.796663	1.03549	0.930845	1.00883	0.643165	0.816516	0.635629	0.790515
		0.225205	0.249966		0.052155				2.245	0.4646						1.143	0.251						1	0.977072	1.23579	0.90809	1.28497	0.867906	0.634382	0.963889	0.634074	1.35069	1.28576	0.926887	1.13177	1.34645	1.2014	1.12163	1.04982	0.834426	1.01799
		0.420996							1.418							0.9546							1.5	1.22505	1.5052	0.995475	1.39489	0.933385	0.792868	1.37277	0.91832	1.40026	0.964115	0.945017	1.49386	1.35884	1.48889	1.28297	1.10375	0.962138	1.14494
		0.404891							2.514							0.8132							2	1.60193	1.64744	1.11213	1.42647	1.02133		1.41195	0.979352	1.97545	1.17441	1.03722	1.62665	1.71838	1.47763	1.14598	1.40087	1.29777	1.07023
		0.434309							1.37							0.3474
		0.403667							1.343							0.5387
		0.098354							1.329							0.384
		0.378831							2.257							0.8018										ATPase (sec-1)								ATPase (sec-1)						ATPase (sec-1)
		0.32816							2.418							0.927							Actin [μM]	R249Q	R249Q	R249Q	R249Q	R249Q	R249Q		Actin [μM]	D262R	D262R	D262R	D262R		Actin [μM]	R249D	R249D	R249D	R249D	R249D
		0.33082							1.899							0.506							0.1	0.142729	0.0341372	0.0350823	0.0788506	0.131769	0.064633		0.1	0.098662	0.081979	0.123461	0.166664		0.1	0.158465	0	0.0847	0.07066	0.192723
		0.512924							1.941							1							0.2	0.257184	0.157605	0.165272	0.250447	0.264483	0.163057		0.2	0.253384	0.127509	0.161021	0.266166		0.2	0.264508	0.088848	0.168808	0.15768	0.189542
		0.261663							1.887							0.8339							0.3	0.239696	0.165805	0.27538	0.397394	0.334107	0.310734		0.3	0.319828	0.157498	0.289848	0.389352		0.3	0.327734	0.134521	0.257694	0.060512	0.192368
		0.231359							1.391							0.4838							0.4	0.352047	0.20492	0.309735	0.367158	0.4234	0.332605		0.4	0.267765	0.227919	0.298324	0.455257		0.4	0.472889	0.206651	0.307976	0.054598	0.304253
		0.340493							1.499							0.567							0.6	0.447826	0.265473	0.327538	0.520184	0.477653	0.302468		0.6	0.375514	0.254565	0.384281	0.512313		0.6	0.33946	0.329189	0.432698	0.17594	0.223884
																							1	0.496763	0.438176	0.404855	0.564718	0.54655	0.458891		1	0.287119	0.29829	0.481781	0.666588		1	0.506727	0.259499	0.46303	0.202114	0.314263
																							1.5	0.46752	0.301528	0.44504	0.608496	0.566813	0.339662		1.5	0.189989	0.200303	0.815748	0.685992		1.5	0.347071	0.125575	0.595725	0.171031	0.347796
																							2	0.482377	0.254946	0.498171	0.423708	0.541362	0.385608		2	0.242077	0.268031	0.540898	0.606477		2	0.486833	0.118326	0.501794	0.174358	0.313921
	Average	0.301664	0.249699	0.108367	0.117674	0.236577			1.78911	0.559517	0.5804	0.39466	0.300325			0.710133	0.3141	0.340002	0.22408	0.1263
	SD	0.111	0.039	0.038	0.054	0.0295			0.414	0.107	0.33	0.215	0.151			0.228	0.086	0.304	0.166	0.087
																										ATPase (sec-1)
																							Actin [μM]	R249D-D262R	R249D-D262R	R249D-D262R	R249D-D262R
																							0.1	0.085484	0.050298	0.156989	0.089468
																							0.2	0.106606	0.182285	0.190549	0.279266
																							0.3	0.098964	0.207531	0.244382	0.311488
																							0.4	0.232834	0.184191	0.200149	0.478326
																							0.6	0.219788	0.140808	0.209815	0.385212
																							1	0.270312	0.154886	0.261207	0.391393
																							1.5	0.195098	0.155287	0.113224	0.489851
																							2	0.208619	0.221254	0.244981	0.445861

## Sheet: Table S7 - Motility data
		pwMhc2	pwMhc2	pwMhc2	R249Q	R249Q	R249Q	D262R	D262R	D262R	R249D	R249D	R249D	R249D-D262R	R249D-D262R	R249D-D262R
		Mean	SD	N	Mean	SD	N	Mean	SD	N	Mean	SD	N	Mean	SD	N
		7.34	2.02	70	2.22	0.95	62	2.22	0.79	143	1.64	0.44	228	2.08	0.59	204
		6.46	1.16	81	2.18	0.98	104	2.49	0.65	124	1.51	0.42	168	2	0.83	61
		7.35	1.97	59	2.21	0.94	48	2.63	0.78	56	1.68	0.52	151	1.82	0.62	181
		7.4	1.56	111	2.3	1.08	42	2.96	0.74	97	1.64	0.47	191
		5.93	1.44	87	2.36	1.08	42	2.39	0.64	98	1.81	0.67	140
		8.19	1.72	96	2.77	1.33	76	2.54	0.81	65
		7.56	1.33	50
		6.66	1.53	48
		6.97	1.24	102
		6.69	1.14	82
	MEAN	7.055			2.34			2.53833			1.656			1.96667
	SD	0.645209			0.220817			0.249753			0.107378			0.133167
